# Supplementary material for: Effects of the COVID-19 Pandemic on the Behavioural Tendencies of Cats and Dogs in Japan
Source: Animals (Basel). 2023 Jul 6;13(13):2217. doi: 10.3390/ani13132217 (PMC10340031; doi:10.3390/ani13132217)
Supplement: Supplementary file 1 [file animals-13-02217-s001.zip]

Archive with 1 entries (1 files):
- animals-2445363-Supplementary_Materials.pdf
